# Supplementary material for: Thiol-Based Redox Molecules: Potential Antidotes for Acrylamide Toxicity
Source: Antioxidants (Basel). 2024 Nov 21;13(12):1431. doi: 10.3390/antiox13121431 (PMC11672525; doi:10.3390/antiox13121431)
Supplement: Supplementary file 1 [file antioxidants-13-01431-s001.zip]

Archive with 1 entries (1 files):
- antioxidants-3238488-supplementary.pdf
